# Supplementary material for: Twenty years of evolution and diversification of digitaria streak virus in Digitaria setigera
Source: Virus Evol. 2021 Oct 13;7(2):veab083. doi: 10.1093/ve/veab083 (PMC8516820; doi:10.1093/ve/veab083)
Supplement: veab083_Supp [file veab083_supp.zip]

Archive with 8 entries (8 files):
- Supplementary Table S1_Ortega del Campo_VE.docx
- Supplementary Table S2_Ortega el Campo_VE.docx
- Supplementary Table S3_Ortega del Campo et al_VE.docx
- Supplementary Table S4_Ortega del Campo_VE.docx
- Supplementary Table S5_Ortega del Campo_VE.docx
- Supplementary Table S6_Ortega del Campo_VE.docx
- Supplementary Table S7_Ortega del Campo_VE.docx
- Supplementary Table S8_Ortega del Campo_VE.docx
